# Supplementary material for: Carbon Quantum Dots Interactions with Pyrogallol, Benzoic Acid, and Gallic Acid: A Study on Their Non-Covalent Nature
Source: Nanomaterials (Basel). 2025 Sep 22;15(18):1457. doi: 10.3390/nano15181457 (PMC12472236; doi:10.3390/nano15181457)
Supplement: Supplementary file 1 [file nanomaterials-15-01457-s001.zip]

Archive with 1 entries (1 files):
- nanomaterials-3841080-supplementary.pdf
